# Supplementary material for: Discovery of Delirium Biomarkers through Minimally Invasive Serum Molecular Fingerprinting
Source: Metabolites. 2024 May 26;14(6):301. doi: 10.3390/metabo14060301 (PMC11205956; doi:10.3390/metabo14060301)
Supplement: Supplementary file 1 [file metabolites-14-00301-s001.zip]

Archive with 6 entries (6 files):
- .DS_Store
- Supplementary Figure S1.jpg
- Supplementary files.pdf
- Supplementary Table S1.jpg
- Supplementary Table S2.jpg
- Supplementary Table S3.jpg
